# Supplementary material for: Natural Product-Derived Phosphonic Acids as Corrosion Inhibitors for Iron and Steel
Source: Molecules. 2022 Mar 8;27(6):1778. doi: 10.3390/molecules27061778 (PMC8955919; doi:10.3390/molecules27061778)
Supplement: Supplementary file 1 [file molecules-27-01778-s001.zip]

Archive with 1 entries (1 files):
- molecules-1624450-supplementary.pdf
